# Supplementary material for: In-depth analysis of pre- and postoperative functional outcome parameters in patients receiving laryngotracheal surgery
Source: Eur J Cardiothorac Surg. 2024 Apr 19;65(5):ezae171. doi: 10.1093/ejcts/ezae171 (PMC11078893; doi:10.1093/ejcts/ezae171)
Supplement: ezae171_Supplementary_Data [file ezae171_supplementary_data.zip]

Archive with 2 entries (2 files):
- supplementary_figure.tiff
- supplementary material.docx
